# Supplementary material for: Genetic Testing for TMEM154 Mutations Associated with Lentivirus Susceptibility in Sheep
Source: PLoS One. 2013 Feb 11;8(2):e55490. doi: 10.1371/journal.pone.0055490 (PMC3569457; doi:10.1371/journal.pone.0055490)
Supplement: Table S1 — List of the 78 TMEM154 diplotypes possible from 12 known haplotypes. (XLSX) [file pone.0055490.s001.xlsx]

## Sheet: Sheet1
Table S1. List of TMEM154 diplotypes possible from 12 haplotypes.
	TMEM154 coding polymorphismsa
Diplotype code	R4A(delta53)	A13V	L14H	T25I	E31Q	D33N	E35K	T44M	N70I	I74F	E82Y(delta82)	I102T	Concatenated IUPAC/IUBMB codef
	(cgc/-gc)	(gyc)	(cwt)	(ayc)	(sag)	(rac)	(raa)	(ayg)	(awt)	(wtt)	(ttagagttta/tta)	(aya)
	4772b	4800	4803	4836	29156	29161	29167	29195	29273	29285	29315-29314	29370
	4827689d	4827717	4827720	4827753	4852081	4852087	4852093	4852121	4852199	4852210	4852231-40	4852195
	4832850e	4832878	4832881	4832914	4857232	4857238	4857244	4857272	4857350	4857361	4857382-91	4857446
1,1	R,R(c,c)	A,A(c,c)	L,L(t,t)	T,T(c,c)	E,E(g,g)	D,D(g,g)	K,K(a,a)	T,T(c,c)	N,N(a,a)	Y,Y(a,a)	E,E(ttagagtta,ttagagtta)	I,I(t,t)	ictcggacaait
1,2	.g	.	.	.	.	.	K,E(a,g)	.	N,I(a,t)	.	.	.	ictcggrcwait
1,3	.	.	.	.	.	.	K,E(a,g)	.	.	.	.	.	ictcggrcaait
1,4	R,A(c,-)	.	.	.	.	.	K,E(a,g)	T,M(c,t)	.	.	.	.	qctcggryaait
1,6	.	.	.	T,I(c,t)	.	.	K,E(a,g)	.	.	.	E,Y(ttagagtta,tta)	.	ictyggrcaaqt
1,9	.	.	.	.	.	D,N(g,a)	K,E(a,g)	.	.	.	.	.	ictcgrrcaait
1,10	.	.	L,H(t,a)	.	.	.	.	.	.	.	.	.	icwcggacaait
1,11	.	.	.	T,I(c,t)	.	.	K,E(a,g)	.	.	.	.	.	ictyggrcaait
1,12	.	.	.	.	.	.	K,E(a,g)	.	.	Y,F(a,t)	.	.	ictcggrcawit
1,13	.	A,V(c,t)	.	.	.	.	K,E(a,g)	.	.	.	.	.	iytcggrcaait
1,14	.	.	.	.	.	.	K,E(a,g)	.	.	.	.	I,T(t,c)	ictcggrcaaiy
1,15	.	.	.	.	E,Q(g,c)	.	K,E(a,g)	.	.	.	.	.	ictcsgrcaait
2,2	.	.	.	.	.	.	E,E(g,g)	.	I,I(t,t)	.	.	.	ictcgggctait
2,3	.	.	.	.	.	.	E,E(g,g)	.	N,I(a,t)	.	.	.	ictcgggcwait
2,4	R,A(c,-)	.	.	.	.	.	E,E(g,g)	T,M(c,t)	N,I(a,t)	.	.	.	qctcgggywait
2,6	.	.	.	T,I(c,t)	.	.	E,E(g,g)	.	N,I(a,t)	.	E,Y(ttagagtta,tta)	.	ictygggcwaqt
2,9	.	.	.	.	.	D,N(g,a)	E,E(g,g)	.	N,I(a,t)	.	.	.	ictcgrgcwait
2,10	.	.	L,H(t,a)	.	.	.	K,E(a,g)	.	N,I(a,t)	.	.	.	icwcggrcwait
2,11	.	.	.	T,I(c,t)	.	.	E,E(g,g)	.	N,I(a,t)	.	.	.	ictygggcwait
2,12	.	.	.	.	.	.	E,E(g,g)	.	N,I(a,t)	Y,F(a,t)	.	.	ictcgggcwwit
2,13	.	A,V(c,t)	.	.	.	.	E,E(g,g)	.	N,I(a,t)	.	.	.	iytcgggcwait
2,14	.	.	.	.	.	.	E,E(g,g)	.	N,I(a,t)	.	.	I,T(t,c)	ictcgggcwaiy
2,15	.	.	.	.	E,Q(g,c)	.	E,E(g,g)	.	N,I(a,t)	.	.	.	ictcsggcwait
3,3	.	.	.	.	.	.	E,E(g,g)	.	.	.	.	.	ictcgggcaait
3,4	R,A(c,-)	.	.	.	.	.	E,E(g,g)	T,M(c,t)	.	.	.	.	qctcgggyaait
3,6	.	.	.	T,I(c,t)	.	.	E,E(g,g)	.	.	.	E,Y(ttagagtta,tta)	.	ictygggcaaqt
3,9	.	.	.	.	.	D,N(g,a)	E,E(g,g)	.	.	.	.	.	ictcgrgcaait
3,10	.	.	L,H(t,a)	.	.	.	K,E(a,g)	.	.	.	.	.	icwcggrcaait
3,11	.	.	.	T,I(c,t)	.	.	E,E(g,g)	.	.	.	.	.	ictygggcaait
3,12	.	.	.	.	.	.	E,E(g,g)	.	.	Y,F(a,t)	.	.	ictcgggcawit
3,13	.	A,V(c,t)	.	.	.	.	E,E(g,g)	.	.	.	.	.	iytcgggcaait
3,14	.	.	.	.	.	.	E,E(g,g)	.	.	.	.	I,T(t,c)	ictcgggcaaiy
3,15	.	.	.	.	E,Q(g,c)	.	E,E(g,g)	.	.	.	.	.	ictcsggcaait
4,4	A,A(-,-)	.	.	.	.	.	E,E(g,g)	M,M(t,t)	.	.	.	.	zctcgggtaait
4,6	R,A(c,-)	.	.	T,I(c,t)	.	.	E,E(g,g)	T,M(c,t)	.	.	E,Y(ttagagtta,tta)	.	qctygggyaaqt
4,9	R,A(c,-)	.	.	.	.	D,N(g,a)	E,E(g,g)	T,M(c,t)	.	.	.	.	qctcgrgyaait
4,10	R,A(c,-)	.	L,H(t,a)	.	.	.	K,E(a,g)	T,M(c,t)	.	.	.	.	qcwcggryaait
4,11	R,A(c,-)	.	.	T,I(c,t)	.	.	E,E(g,g)	T,M(c,t)	.	.	.	.	qctygggyaait
4,12	.	.	.	.	.	.	E,E(g,g)	T,M(c,t)	.	Y,F(a,t)	.	.	ictcgggyawit
4,13	.	A,V(c,t)	.	.	.	.	E,E(g,g)	T,M(c,t)	.	.	.	.	iytcgggyaait
4,14	.	.	.	.	.	.	E,E(g,g)	T,M(c,t)	.	.	.	I,T(t,c)	ictcgggyaaiy
4,15	.	.	.	.	E,Q(g,c)	.	E,E(g,g)	T,M(c,t)	.	.	.	.	ictcsggyaait
6,6	.	.	.	I,I(t,t)	.	.	E,E(g,g)	.	.	.	Y,Y(tta,tta)	.	icttgggcaazt
6,9	.	.	.	T,I(c,t)	.	D,N(g,a)	E,E(g,g)	.	.	.	E,Y(ttagagtta,tta)	.	ictygrgcaaqt
6,10	.	.	L,H(t,a)	T,I(c,t)	.	.	K,E(a,g)	.	.	.	E,Y(ttagagtta,tta)	.	icwyggrcaaqt
6,11	.	.	.	I,I(t,t)	.	.	E,E(g,g)	.	.	.	E,Y(ttagagtta,tta)	.	icttgggcaaqt
6,12	.	.	.	.	.	.	E,E(g,g)	.	.	Y,F(a,t)	E,Y(ttagagtta,tta)	.	ictcgggcawqt
6,13	.	A,V(c,t)	.	.	.	.	E,E(g,g)	.	.	.	E,Y(ttagagtta,tta)	.	iytcgggcaaqt
6,14	.	.	.	.	.	.	E,E(g,g)	.	.	.	E,Y(ttagagtta,tta)	I,T(t,c)	ictcgggcaaqy
6,15	.	.	.	.	E,Q(g,c)	.	E,E(g,g)	.	.	.	E,Y(ttagagtta,tta)	.	ictcsggcaaqt
9,9	.	.	.	.	.	N,N(a,a)	E,E(g,g)	.	.	.	.	.	ictcgagcaait
9,10	.	.	L,H(t,a)	.	.	D,N(g,a)	K,E(a,g)	.	.	.	.	.	icwcgrrcaait
9,11	.	.	.	T,I(c,t)	.	D,N(g,a)	E,E(g,g)	.	.	.	.	.	ictygrgcaait
9,12	.	.	.	.	.	D,N(g,a)	E,E(g,g)	.	.	Y,F(a,t)	.	.	ictcgrgcawit
9,13	.	A,V(c,t)	.	.	.	N,N(a,a)	E,E(g,g)	.	.	.	.	.	iytcgagcaait
9,14	.	.	.	.	.	D,N(g,a)	E,E(g,g)	.	.	.	.	I,T(t,c)	ictcgrgcaaiy
9,15	.	.	.	.	E,Q(g,c)	D,N(g,a)	E,E(g,g)	.	.	.	.	.	ictcsrgcaait
10,10	.	.	H,H(a,a)	.	.	.	.	.	.	.	.	.	icacggacaait
10,11	.	.	L,H(t,a)	T,I(c,t)	.	.	K,E(a,g)	.	.	.	.	.	icwyggrcaait
10,12	.	.	L,H(t,a)	.	.	.	K,E(a,g)	.	.	Y,F(a,t)	.	.	icwcggrcawit
10,13	.	A,V(c,t)	L,H(t,a)	.	.	.	K,E(a,g)	.	.	.	.	.	iywcggrcaait
10,14	.	.	L,H(t,a)	.	.	.	K,E(a,g)	.	.	.	.	I,T(t,c)	icwcggrcaaiy
10,15	.	.	L,H(t,a)	.	E,Q(g,c)	.	K,E(a,g)	.	.	.	.	.	icwcsgrcaait
11,11	.	.	.	I,I(t,t)	.	.	E,E(g,g)	.	.	.	.	.	icttgggcaait
11,12	.	.	.	T,I(c,t)	.	.	E,E(g,g)	.	.	Y,F(a,t)	.	.	ictygggcawit
11,13	.	A,V(c,t)	.	T,I(c,t)	.	.	E,E(g,g)	.	.	.	.	.	iytygggcaait
11,14	.	.	.	T,I(c,t)	.	.	E,E(g,g)	.	.	.	.	I,T(t,c)	ictygggcaaiy
11,15	.	.	.	T,I(c,t)	E,Q(g,c)	.	E,E(g,g)	.	.	.	.	.	ictysggcaait
12,12	.	.	.	.	.	.	E,E(g,g)	.	.	F,F(t,t).	.	.	ictcgggcatit
12,13	.	A,V(c,t)	.	.	.	.	E,E(g,g)	.	.	Y,F(a,t)	.	.	iytcgggcawit
12,14	.	.	.	.	.	.	E,E(g,g)	.	.	Y,F(a,t)	.	I,T(t,c)	ictcgggcawiy
12,15	.	.	.	.	E,Q(g,c)	.	E,E(g,g)	.	.	Y,F(a,t)	.	.	ictcsggcawit
13,13	.	V,V(t,t)	.	.	.	.	E,E(g,g)	.	.	.	.	.	ittcgggcaait
13,14	.	A,V(c,t)	.	.	.	.	E,E(g,g)	.	.	.	.	I,T(t,c)	iytcgggcaaiy
13,15	.	A,V(c,t)	.	.	E,Q(g,c)	.	E,E(g,g)	.	.	.	.	.	iytcsggcaait
14,14	.	.	.	.	.	.	E,E(g,g)	.	.	.	.	T,T(c,c)	ictcgggcaaic
14,15	.	.	.	.	E,Q(g,c)	.	E,E(g,g)	.	.	.	.	I,T(t,c)	ictcsggcaaiy
15,15	.	.	.	.	Q,Q(c,c)	.	E,E(g,g)	.	.	.	.	.	ictccggcaait
aFor deletion polymorphisms, the position of the premature stop codon is given with the “delta” prefix.
bNucleotide positions refer to those in GenBank Accession HM355886. The ancestral haplotype 3 sequence is provided in Accession JX961707.
cThe dot indicates that the diplotype at this position is identical to that of an animal with a 1,1 diplotype.
dNucleotide position in ovine reference genome assembly OARV2.0.
eNucleotide position in ovine reference genome assembly OARV3.0.
fThe one-letter amino acid code for the codon is given as provided by the International Union of Pure and Applied Chemistry (IUPAC) and the International Union of Biochemistry and Molecular Biology (IUBMB). In addition, homozygous inserted alleles, homozygous deleted alleles, and heterozygous indels were coded “i”, “z”, and “q”, respectively.
gSame genotype status as an animal with a 1,1 diplotype.
