# Supplementary material for: Genetic Testing for TMEM154 Mutations Associated with Lentivirus Susceptibility in Sheep
Source: PLoS One. 2013 Feb 11;8(2):e55490. doi: 10.1371/journal.pone.0055490 (PMC3569457; doi:10.1371/journal.pone.0055490)
Supplement: Table S2 — Haplotypes encoding polypeptide isoforms of ovine TMEM154. (XLSX) [file pone.0055490.s002.xlsx]

## Sheet: Sheet1
Table S2. Haplotypes encoding polypeptide isoforms of ovine TMEM154.
	TMEM154 coding polymorphismsa
Haplotype code	R4A(delta53)	A13V	L14H	T25I	E31Q	D33N	E35K	T44M	N70I	I74F	E82Y(delta82)	I102T
	(cgc/-gc)	(gyc)	(cwt)	(ayc)	(sag)	(rac)	(raa)	(ayg)	(awt)	(wtt)	(ttagagttta/tta)b	(aya)
	4772c	4800	4803	4836	29156	29161	29167	29195	29273	29285	29315-29314	29370
	4827689d	4827717	4827720	4827753	4852081	4852087	4852093	4852121	4852199	4852210	4852231-40	4852195
	4832850e	4832878	4832881	4832914	4857232	4857238	4857244	4857272	4857350	4857361	4857382-91	4857446
1	R(c)f	A(c)	L(t)	T(c)	E(g)	D(g)	K(a)	T(c)	N(a)	Y(a)	E(ttagagtta)	I(t)
2	R(c)	A(c)	L(t)	T(c)	E(g)	D(g)	E(g)	T(c)	I(t)	Y(a)	E(ttagagtta)	I(t)
3g	R(c)	A(c)	L(t)	T(c)	E(g)	D(g)	E(g)	T(c)	N(a)	Y(a)	E(ttagagtta)	I(t)
4	A(-)	A(c)	L(t)	T(c)	E(g)	D(g)	E(g)	M(t)	N(a)	Y(a)	E(ttagagtta)	I(t)
6	R(c)	A(c)	L(t)	I(t)	E(g)	D(g)	E(g)	T(c)	N(a)	Y(a)	Y(tta)	I(t)
9	R(c)	A(c)	L(t)	T(c)	E(g)	N(a)	E(g)	T(c)	N(a)	Y(a)	E(ttagagtta)	I(t)
10	R(c)	A(c)	H(a)	T(c)	E(g)	D(g)	K(a)	T(c)	N(a)	Y(a)	E(ttagagtta)	I(t)
11	R(c)	A(c)	L(t)	I(t)	E(g)	D(g)	E(g)	T(c)	N(a)	Y(a)	E(ttagagtta)	I(t)
12 h	R(c)	A(c)	L(t)	T(c)	E(g)	D(g)	E(g)	T(c)	N(a)	F(t)	E(ttagagtta)	I(t)
13 h	R(c)	V(t)	L(t)	T(c)	E(g)	N(a)	E(g)	T(c)	N(a)	Y(a)	E(ttagagtta)	I(t)
14 h	R(c)	A(c)	L(t)	T(c)	E(g)	D(g)	E(g)	T(c)	N(a)	Y(a)	E(ttagagtta)	T(c)g
15 h	R(c)	A(c)	L(t)	T(c)	Q(c)	D(g)	E(g)	T(c)	N(a)	F(t)	E(ttagagtta)	I(t)
aFor frameshift mutations predicted to result in truncated polypeptides, the position of the premature stop codon is given with the “delta” prefix. In other words, the TMEM154 polypeptide predicted to result from expression of the A4(delta53) allele would be truncated at 53 amino acids).
bCodon 82 is indicated in bold.
cNucleotide position in GenBank Accession HM355886.
dNucleotide position in ovine reference genome assembly OARV2.0.
eNucleotide position in ovine reference genome assembly OARV2.0.
fThe capitalized one-letter IUPAC/IUBMB for amino acid with the nucleotide allele affecting the codon translation shown in lower case parenthetically.
gThe ancestral haplotype in domestic sheep (GenBank Accession JX961707). Bolded amino acids and nucleotides indicate differences compared to the ancestral haplotype.
hHaplotypes that have not been validated by Sanger sequencing or segregation analysis.
