# Supplementary material for: Genetic Testing for TMEM154 Mutations Associated with Lentivirus Susceptibility in Sheep
Source: PLoS One. 2013 Feb 11;8(2):e55490. doi: 10.1371/journal.pone.0055490 (PMC3569457; doi:10.1371/journal.pone.0055490)
Supplement: Table S3 — Oligonucleotide information for TMEM154 genetic testing. (XLSX) [file pone.0055490.s003.xlsx]

## Sheet: Sheet1
Table S3. Oligonucleotide information for TMEM154 genetic testing.
				Targeted	Primer		Tm	DMSOc	Length
Primer No.a	Position in GenBank HM355886	DNA sequenceb	Primer binding region	Targeted elements	Primer orientation	Purpose	TM (oC)	DMSOc (4%)	Amplicon length (bp)
84253	4560-4576	gcg agg cgt gct aac tgd	5’ UTR	exon 1	sense	PCR amplification	56	+	914
83023	5465-5485	gct tca tta gtc aca atc aac	intron 1	exon 1	antisense	PCR amplification	56	+	914
84253	4560-4576	gcg agg cgt gct aac tgd	5’ UTR	exon 1	sense	PCR amplification	56	+	588
83623	5132-5147	gcc cat taa agc cgg t	intron 1	exon 1	antisense	PCR amplification	56	+	588
88848	4726-4744	ttt cag cgg gac tga cac c	5’ UTR	exon 1	sense	PCR amplification	56	-	175
88849	4881-4900	aag cct tcc tca tcc tcc tc	intron 1	exon 1	antisense	PCR amplification	56	-	175
nae	4751-4771	agc agc atc gcS atg ccg gggf	exon 1	R4A(delta53)	sense	primer extension	68	-	na
89081	4784-4799	gag gct ccg cgc gcc g	exon 1	A13V	sense	primer extension	66	-	na
89082	4804-4816	cgc ggc gag gaa a	exon 1	L14H	antisense	primer extension	52	-	na
89083	4822-4835	cgc gtc cct tcc ca	exon 1	T25I	sense	primer extension	55	-	na
86824	28751-28772	tcc att tcc ttt acc taa aag t	intron 1	exon 2, 3	sense	PCR amplification	60	-	1048
86826	29779-29798	act ggc cca aat tac ata ag	intron 3	exon 2, 3	antisense	PCR amplification	60	-	1048
87811	28922-28939	gcc ttt gtg gga gat tta	intron 1	exon 2, 3	sense	PCR amplification	57	-	745
87814	29646-29666	aat ttt gga aaa tgt cac tga	intron 3	exon 2, 3	antisense	PCR amplification	57	-	745
83658	28986-29005	gct cca ttt atg ttc aat ca	intron 1	exon 2, 3	sense	PCR amplification	56	-	771
83659	29736-29756	gag atg gaa gct gtg tgt ttc	intron 3	exon 2, 3	antisense	PCR amplification	56	-	771
89084	29127-29145	gtc tca att ttg tat gtg t	intron 1	exon 2	sense	PCR amplification	56	-	116
88851	29223-29242	tga agc aag tgt gct tag gg	exon 2	exon 2	antisense	PCR amplification	56	-	116
na	29142-29155	gtg ttY cca cag gaf	exon 2	E31Q	sense	primer extension	46	-	na
na	29148-29161	cca cag gaS agg agf	exon 2	D33N	sense	primer extension	47	-	na
89089	29169-29184	acg tct cct gac agt t	exon 2	E35K	antisense	primer extension	50	-	na
89090	29197-29210	cat cca ggc ctt cc	exon 2	T44M	antisense	primer extension	49	-	na
88852	29228-29247	agc aca ctt gct tca gtg ac	exon 2	exon 2	sense	PCR amplification	56	-	214
89091	29423-29441	tct aga aat gag aac agg c	exon 2	exon 2	antisense	PCR amplification	49	-	214
89096	29254-29273	acc tta cat cac cag tat aa	exon 2	N70I	sense	primer extension	48	-	na
89097	29286-29303	ggt ctg tgt ctt cgt caa	exon 2	I74F	antisense	primer extension	52	-	na
89098	29313-29334	ggg atc aac acc att aat ata a	exon 2	E82Y(delta82)	antisense	primer extension	48	-	na
89099	29354-29369	ctg ctt cta tca gcg a	exon 2	I102T	sense	primer extension	48	-	na
aUSMARC primer number listed in GenBank Accession number HM355886
bPrimer sequences are listed 5' to 3'.
cDimethyl sulfoxide was added because the 5' region of exon 1 is rich in GC content that is predicted to form strong secondary structures (Tm > 95 oC). The plus or minus symbols indicate the presence or absence of 4% (vol/vol) DMSO in the final cocktail.
dThe consensus primer binding site contains two SNPs: gYg agg cgt gct aMc tg
eNot applicable
fSynthesized with C and T nucleotides in the "Y" position or C and G nucleotides in the "S" position.
